# Supplementary material for: Novel Crosslinked Anion Exchange Membranes Based on Thermally Cured Epoxy Resin: Synthesis, Structure and Mechanical and Ion Transport Properties
Source: Membranes (Basel). 2024 Jun 11;14(6):138. doi: 10.3390/membranes14060138 (PMC11205850; doi:10.3390/membranes14060138)
Supplement: Supplementary file 1 [file membranes-14-00138-s001.zip]

Archive with 1 entries (1 files):
- membranes-3005792-supplementary.pdf
